# Supplementary material for: Elevated C-Reactive Protein Levels Modify the Effect of Magnesium on Depressive Symptoms: A Population-Based Study
Source: Nutrients. 2023 Mar 23;15(7):1560. doi: 10.3390/nu15071560 (PMC10097277; doi:10.3390/nu15071560)
Supplement: Supplementary file 1 [file nutrients-15-01560-s001.zip]

Archive with 1 entries (1 files):
- nutrients-2277392-supplementary.pdf
